# Supplementary material for: TRIM21‐mediated proteasomal degradation of SAMHD1 regulates its antiviral activity
Source: EMBO Rep. 2019 Dec 4;21(1):e47528. doi: 10.15252/embr.201847528 (PMC6944907; doi:10.15252/embr.201847528)
Supplement: Supplementary file 3 — Source Data for Expanded View [file EMBR-21-e47528-s010.zip]

Archive with 15 entries (10 files):
- Source_Data_for_EV_Figures/
- Source_Data_for_EV_Figures/.DS_Store
- Source_Data_for_EV_Figures/Fig_EV1/
- Source_Data_for_EV_Figures/Fig_EV1/SD_FigEV1.xlsx
- Source_Data_for_EV_Figures/Fig_EV1/Source_Data_for_FigEV1.pdf
- Source_Data_for_EV_Figures/Fig_EV2/
- Source_Data_for_EV_Figures/Fig_EV2/SD_FigEV2.xlsx
- Source_Data_for_EV_Figures/Fig_EV2/Source_Data_for_FigEV2.pdf
- Source_Data_for_EV_Figures/Fig_EV3/
- Source_Data_for_EV_Figures/Fig_EV3/SD_FigEV3.xlsx
- Source_Data_for_EV_Figures/Fig_EV3/Source_Data_for_FigEV3.pdf
- Source_Data_for_EV_Figures/Fig_EV4/
- Source_Data_for_EV_Figures/Fig_EV4/SD_for_FigEV4.xlsx
- Source_Data_for_EV_Figures/Fig_EV4/Source_Data_for_FigEV4.pdf
- Source_Data_for_EV_Figures/Source_Data_for_FigEV5.pdf
