# Supplementary material for: TRIM21‐mediated proteasomal degradation of SAMHD1 regulates its antiviral activity
Source: EMBO Rep. 2019 Dec 4;21(1):e47528. doi: 10.15252/embr.201847528 (PMC6944907; doi:10.15252/embr.201847528)
Supplement: Supplementary file 3 — Source Data for Expanded View [file EMBR-21-e47528-s010.zip › Source_Data_for_EV_Figures/Fig_EV1/SD_FigEV1.xlsx]

## Sheet: Fig EV1
Fig EV1C		Ct				Fig EV1E		Ct
EV71		parallel 1	parallel 2	parallel 3				parallel 1	parallel 2	parallel 3
0h	pLKO.1	No Ct	No Ct	No Ct		EV71	Donor 1-NC-mock	35	32.89	33.945
24h	pLKO.1	25.74	25.71	25.64			Donor 1-si-mock	33.84	34.05	33.945
48h	pLKO.1	16.93	16.75	16.8			Donor 1-NC-infected	27.84	27.61	27.725
0h	sh-TRIM21	No Ct	No Ct	No Ct			Donor 1-si-infected	29.35	29.19	29.27
24h	sh-TRIM21	25.57	25.42	25.44		NC	Donor 2-NC-mock	34.02	33.11	33.565
48h	sh-TRIM21	17.22	17.08	17.12		siRNA	Donor 2-si-mock	35	32.35	33.675
	mock	32.78	32.14	32.89		NC	Donor 2-NC-infected	27.62	27.76	27.69
GAPDH						siRNA	Donor 2-si-infected	29.48	29.49	29.485
0h	pLKO.1	16.95	17.26	17.06			Donor 3-NC-mock	35	33.35	34.175
24h	pLKO.1	18.37	18.24	18.33			Donor 3-si-mock	33.99	33.11	33.55
48h	pLKO.1	17.19	17.28	17.45			Donor 3-NC-infected	28.24	28.45	28.345
0h	sh-TRIM21	18.26	18.37	18.56			Donor 3-si-infected	29.61	29.26	29.435
24h	sh-TRIM21	17.55	17.69	17.66			mock	34.12	31.52	32.82
48h	sh-TRIM21	16.51	16.68	16.87		GAPDH	Donor 1-NC-mock	22.58	22.24	22.41
	mock	33.62	33.82	34.01			Donor 1-si-mock	20.78	20.52	20.65
							Donor 1-NC-infected	21.83	21.71	21.77
							Donor 1-si-infected	22.09	22.03	22.06
							Donor 2-NC-mock	22.72	22.76	22.74
							Donor 2-si-mock	23.97	24.06	24.015
							Donor 2-NC-infected	21.92	21.76	21.84
							Donor 2-si-infected	21.75	21.82	21.785
							Donor 3-NC-mock	21.29	21.22	21.255
							Donor 3-si-mock	21.7	21.67	21.685
							Donor 3-NC-infected	22.43	22.48	22.455
							Donor 3-si-infected	22.12	22.14	22.13
							mock	35	35	35
