# Supplementary material for: TRIM21‐mediated proteasomal degradation of SAMHD1 regulates its antiviral activity
Source: EMBO Rep. 2019 Dec 4;21(1):e47528. doi: 10.15252/embr.201847528 (PMC6944907; doi:10.15252/embr.201847528)
Supplement: Supplementary file 3 — Source Data for Expanded View [file EMBR-21-e47528-s010.zip › Source_Data_for_EV_Figures/Fig_EV2/SD_FigEV2.xlsx]

## Sheet: Fig EV2
Fig EV2B		TCID50				Fig EV2F		GFP positive rate
		parallel 1	parallel 2	parallel 3		pLKO.1	VR1012	parallel 1	parallel 2	parallel 3
scrambled gRNA	mock	0	0	0			0h	0.02	0.04	0.03
	NC	1.75	2	1.5			6h	0.897	0.806	0.874
	si-SAMHD1	2.25	2.2	2.5			9h	1.74	1.83	1.78
TRIM21 gRNA	mock	0	0	0			12h	7.82	7.89	8.47
	NC	0.8	0.75	0.5			24H	100	100	100
	si-SAMHD1	2	2.25	2.25			TRIM21
							0h	0.02	0.03	0.04
							6h	0.94	0.96	1.03
							9h	2.53	2.72	2.68
							12h	16.53	17.28	17.42
							24H	100	100	100
						sh-SAMHD1	VR1012
							0h	0.02	0.03	0.04
							6h	0.88	0.92	0.97
							9h	2.7	2.6	2.8
							12h	18.3	17.6	17.8
							24h	100	100	100
							TRIM21
							0h	0.03	0.05	0.02
							6h	0.89	0.95	0.93
							9h	2.9	2.7	2.6
							12h	17.2	17.5	18.2
							24H	100	100	100
