# Supplementary material for: TRIM21‐mediated proteasomal degradation of SAMHD1 regulates its antiviral activity
Source: EMBO Rep. 2019 Dec 4;21(1):e47528. doi: 10.15252/embr.201847528 (PMC6944907; doi:10.15252/embr.201847528)
Supplement: Supplementary file 3 — Source Data for Expanded View [file EMBR-21-e47528-s010.zip › Source_Data_for_EV_Figures/Fig_EV3/SD_FigEV3.xlsx]

## Sheet: Fig EV3
Fig EV3A		Ct				Fig EV3B		Ct				Fig EV3D		Ct
		parallel 1	parallel 2	parallel 3				parallel 1	parallel 2	parallel 3				parallel 1	parallel 2	parallel 3
293T	IFNα 0h	25.65	25.56	25.56		293T	SAMHD1 0h	20.88	20.84	20.7		IFNAR	PLKO.1	20.45	20.41	20.54
	IFNα 24h	23.97	23.82	23.96			SAMHD1 24h	20.78	20.67	20.68			sh-3	21.47	21.58	21.54
	IFNα 48h	23.84	23.73	23.71			SAMHD1 48h	21.04	20.98	21.01			mock	No Ct	No Ct	No Ct
	IFNα 72h	22.04	22	21.94			SAMHD1 72h	21.39	21.31	21.25
	IFNα mcok	No Ct	No Ct	No Ct			SAMHD1 mcok	32.12	33.18	32.69		GAPDH	PLKO.1	13.58	13.06	13.69
	IFN β 0h	26.27	26.04	26.2			TRIM21 0h	24	24.08	24.04			sh-3	13.5	13.04	12.85
	IFNβ 24h	25.24	25.03	25.04			TRIM21 24h	23.33	23.43	23.39			mock	34.44	33.77	32.09
	IFNβ 48h	25.39	24.85	25.37			TRIM21 48h	23.12	23.31	23.04
	IFNβ 72h	23.96	23.84	24.13			TRIM21 72h	23.85	23.62	23.5
	IFNβ mcok	No Ct	No Ct	No Ct			TRIM21 mcok	No Ct	No Ct	No Ct
	GAPDH 0h	15.47	15.35	15.55			GAPDH 0h	15.47	15.35	15.55
	GAPDH 24h	15.25	15.1	15.23			GAPDH 24h	15.25	15.1	15.23
	GAPDH 48h	15.32	15.42	15.41			GAPDH 48h	15.32	15.42	15.41
	GAPDH 72h	16.65	16.53	16.62			GAPDH 72h	16.65	16.53	16.62
	GAPDH mcok	31.84	No Ct	No Ct			GAPDH mcok	31.84	No Ct	No Ct
RD	IFNα 0h	25.12	25.53	24.91		RD	SAMHD1 0h	21.03	20.97	20.86
	IFNα 24h	23.27	23.56	23.33			SAMHD1 24h	21.08	20.78	21.09
	IFNα 48h	23.04	23.33	23.21			SAMHD1 48h	20.89	21.12	21.15
	IFNα 72h	22.08	22.02	22.12			SAMHD1 72h	20.59	20.61	20.28
	IFNα mcok	No Ct	No Ct	No Ct			SAMHD1 mcok	32.12	32.18	32.69
	IFN β 0h	25.37	25.16	25.31			TRIM21 0h	22.4	22.78	22.64
	IFNβ 24h	24.78	24.92	24.55			TRIM21 24h	21.93	21.72	22.34
	IFNβ 48h	24.52	24.72	24.17			TRIM21 48h	21.75	21.89	21.68
	IFNβ 72h	24.31	24.12	24.05			TRIM21 72h	23.03	22.72	22.52
	IFNβ mcok	30.88	30.84	30.7			TRIM21 mcok	No Ct	No Ct	No Ct
	GAPDH 0h	15.32	15.39	15.75			GAPDH 0h	15.32	15.39	15.75
	GAPDH 24h	15.28	15.31	15.09			GAPDH 24h	15.28	15.31	15.09
	GAPDH 48h	15.54	15.48	15.71			GAPDH 48h	15.54	15.48	15.71
	GAPDH 72h	16.75	16.32	16.74			GAPDH 72h	16.75	16.32	16.74
	GAPDH mcok	31.84	31.92	31.84			GAPDH mcok	31.84	31.92	31.84
