# Supplementary material for: TRIM21‐mediated proteasomal degradation of SAMHD1 regulates its antiviral activity
Source: EMBO Rep. 2019 Dec 4;21(1):e47528. doi: 10.15252/embr.201847528 (PMC6944907; doi:10.15252/embr.201847528)
Supplement: Supplementary file 3 — Source Data for Expanded View [file EMBR-21-e47528-s010.zip › Source_Data_for_EV_Figures/Fig_EV4/SD_for_FigEV4.xlsx]

## Sheet: Fig EV4
Fig EV4B		Ct				Fig EV4C		Ct				Fig EV4E		Ct				Fig EV4F		Ct				Fig EV4H		Ct				Fig EV4I		Ct
IFNα		parallel 1	parallel 2	parallel 3		IFNβ		parallel 1	parallel 2	parallel 3		IFNα		parallel 1	parallel 2	parallel 3		IFNβ		parallel 1	parallel 2	parallel 3		IFNα		parallel 1	parallel 2	parallel 3		IFNβ		parallel 1	parallel 2	parallel 3
0h	VR	23.91	24.328	24.119		0h	VR	26.14	25.8	25.97			VR	27.67	27.73	27.7			VR	29.43	29.19	29.31			pLKO.1+VR	27.29	26.97	27.05			pLKO.1+VR	27.26	27.53	27.395
	TRIM21	24.78	25.1	24.94			TRIM21	26.2	26.59	26.395			WT	26.79	27.01	26.9			WT	26.46	26.61	26.535			pLKO.1+TRIM21	26.31	26.06	26.1225			pLKO.1+TRIM21	25.09	25.29	25.19
2h	VR	23.53	23.91	23.72		2h	VR	24.91	25.01	24.96			C16A	29.06	28.98	29.02			C16A	30.73	30.26	30.495			sh-SAMHD1+VR	26.09	25.77	25.85			sh-SAMHD1+VR	24.79	24.97	24.88
	TRIM21	24.01	24.06	24.035			TRIM21	24.67	25.05	24.86			WT+100	28.43	28.22	28.325			WT+100	28.24	28.46	28.35			sh-SAMHD1+TRIM21	26.1	26.39	26.3175			sh-SAMHD1+TRIM21	25.2	25.02	25.11
4h	VR	24.01	23.87	23.94		4h	VR	25.21	25.13	25.17			WT+200	27.69	27.55	27.62			WT+200	27.68	27.66	27.67			mock	36.82	No Ct	36.82			mock	No Ct	No Ct	#DIV/0!
	TRIM21	22.99	23.19	23.09			TRIM21	22.81	22.92	22.865			WT+400	27.78	27.65	27.715			WT+400	28.81	28.88	28.845								GAPDH
8h	VR	23.14	23.21	23.175		8h	VR	24.62	24.5	24.56			mock	No Ct	No Ct	No Ct			mock	No Ct	No Ct	No Ct			pLKO.1+VR	14.87	15.1	14.985			pLKO.1+VR	14.87	15.1	14.985
	TRIM21	23.12	23.19	23.155			TRIM21	22.88	23.15	23.015		GAPDH						GAPDH						GAPDH	pLKO.1+TRIM21	15.06	15.25	15.155			pLKO.1+TRIM21	15.06	15.25	15.155
GAPDH						GAPDH						0h	VR	14.43	14.33	14.38			VR	14.43	14.33	14.38			sh-SAMHD1+VR	14.7	14.89	14.795			sh-SAMHD1+VR	14.7	14.89	14.795
0h	VR	15.08	15.06	15.07		0h	VR	15.08	15.06	15.07			WT	14.72	14.75	14.735			WT	14.72	14.75	14.735			sh-SAMHD1+TRIM21	15.13	15.2	15.165			sh-SAMHD1+TRIM21	15.13	15.2	15.165
	TRIM21	15.98	15.89	15.935			TRIM21	15.98	15.89	15.935		2h	C16A	15.65	15.7	15.675			C16A	15.65	15.7	15.675			mock	33.07	31.44	32.255			mock	33.07	31.44	32.255
2h	VR	14.63	14.43	14.53		2h	VR	14.63	14.43	14.53			WT+100	15.79	15.84	15.815			WT+100	15.79	15.84	15.815
	TRIM21	15.89	15.87	15.88			TRIM21	15.89	15.87	15.88		4h	WT+200	14.93	14.93	14.93			WT+200	14.93	14.93	14.93
4h	VR	14.47	14.49	14.48		4h	VR	14.47	14.49	14.48			WT+400	14.22	14.6	14.41			WT+400	14.22	14.6	14.41
	TRIM21	15.26	14.99	15.125			TRIM21	15.26	14.99	15.125			mock	33.23	32.88	33.055			mock	33.23	32.88	33.055
8h	VR	14.27	14.07	14.17		8h	VR	14.27	14.07	14.17
	TRIM21	15.28	15.1	15.19			TRIM21	15.28	15.1	15.19
