# Supplementary material for: TRIM21‐mediated proteasomal degradation of SAMHD1 regulates its antiviral activity
Source: EMBO Rep. 2019 Dec 4;21(1):e47528. doi: 10.15252/embr.201847528 (PMC6944907; doi:10.15252/embr.201847528)
Supplement: Supplementary file 5 — Source Data for Figure 1 [file EMBR-21-e47528-s003.zip]

Archive with 3 entries (2 files):
- Source_Data_for_Fig1/
- Source_Data_for_Fig1/SD_Fig1.xlsx
- Source_Data_for_Fig1/Source_Data_for_Fig1.pdf
