# Supplementary material for: TRIM21‐mediated proteasomal degradation of SAMHD1 regulates its antiviral activity
Source: EMBO Rep. 2019 Dec 4;21(1):e47528. doi: 10.15252/embr.201847528 (PMC6944907; doi:10.15252/embr.201847528)
Supplement: Supplementary file 5 — Source Data for Figure 1 [file EMBR-21-e47528-s003.zip › Source_Data_for_Fig1/SD_Fig1.xlsx]

## Sheet: Fig 1 
Fig 1B	Ct				Fig 1C		Ct				Fig 1F		Ct				Fig 1G		Ct				Fig 1I		Ct				Fig 1J		TCID50				Fig 1L		Ct				Fig 1M		TCID50
Cell	parallel 1	parallel 2	parallel 3				parallel 1	parallel 2	parallel 3				parallel 1	parallel 2	parallel 3				parallel 1	parallel 2	parallel 3				parallel 1	parallel 2	parallel 3				parallel 1	parallel 2	parallel 3		EV71		parallel 1	parallel 2	parallel 3				parallel 1	parallel 2	parallel 3
EV-293T-Mock	32.58	32.35	32.1		A3A	RD	36.52	36.71	36.25		EV	pLKO.1-0	32.37	32.04	32.205		pLKO.1	0h	0	0	0		EV	RD-0	30.55	30.15	30.32		pLKO.1	0h	0	0	0			EV71-VR-mock	35.91	35.88	35.895		VR1012	0h	0	0	0
EV-293T-24	23.89	23.66	23.67			293T	36.47	36.26	36.33			pLKO.1-24	30.26	30.28	30.27			24h	0	0	0			RD-24	27.36	27.17	27.85			24h	0	0	0			EV71-VR-24	32.75	32.8	32.775			24h	0	0	0
EV-293T-48	20.43	20.42	20.34		infected	RD	36.73	36.52	36.81			pLKO.1-48	26.2	26.94	26.57			48h	0.75	0.6	0.8			RD-48	20.9	20.81	21.05			48h	1.75	1.5	1.375			EV71-VR-48	21.85	21.01	21.43			48h	0.8	0.5	0.75
EV-293T-72	17	17.22	17.08			293T	36.84	36.71	36.82			pLKO.1-72	25.76	25.87	25.815			72h	3.75	3.5	3.8			RD-0	30.9	30.5	30.72									EV71-VR-72	19.02	19.33	19.175			72h	3.25	3.5	3.75
						mock	36.78	36.82	36.54			pLKO.1-96	23.57	23.32	23.445			96h	4.25	4.2	4			RD-24	23.42	23.57	23.86		sh-SAMHD1	0h	0	0	0
EV-RD-Mock	33.02	33.15	33.5		A3B	RD	34.52	34.71	34.29			sh-SAMHD1-0	32.55	32.15	32.35									RD-48	19.05	18.74	18.92			24h	0	0	0			EV71-Vpx-Mock	35.87	35.34	35.605		Vpx	0h	0	0	0
EV-RD-24	19.19	19.35	19.24			293T	34.71	34.76	34.98			sh-SAMHD1-24	30.36	30.17	30.265		sh-SAMHD1	0h	0	0	0									48h	2.5	2.75	2.8			EV71-Vpx-24	30.18	29.95	30.065			24h	0	0	0
EV-RD-48	14.58	14.8	14.65		infected	RD	34.79	34.37	34.26			sh-SAMHD1-48	24.92	24.83	24.875			24h	0	0	0		GAPDH	RD-0	15.6433	15.71	15.74									EV71-Vpx-48	18.61	18.87	18.74			48h	1.5	1.8	1.75
EV-RD-72	14.23	14.5	14.45			293T	34.26	34.77	34.68			sh-SAMHD1-72	23.02	23.21	23.115			48h	1.75	1.5	1.75			RD-24	15.0433	15.1	15.125									EV71-Vpx-72	16.95	16.77	16.86			72h	4.2	4.5	4.75
						mock	34.28	34.72	34.68			sh-SAMHD1-96	21.32	21.25	21.285			72h	4.25	4	4.2			RD-48	15.37	15.61	15.8
GAPDH-293T-Mock	19.23	19.08	19.1		A3C	RD	32.31	32.54	32.32			mock	33.52	33.84	33.76			96h	4.75	5	4.8			RD-0	15.42	15.62	15.87										Ct
GAPDH-293T-24	19.6	19.89	19.58			293T	32.89	32.72	32.16		GAPDH	pLKO.1-0	18.37	18.52	18.61									RD-24	15.74	16.01	15.94								GAPDH		parallel 1	parallel 2	parallel 3
GAPDH-293T-48	18.82	18.72	18.62		infected	RD	32.83	32.92	32.57			pLKO.1-24	18.93	18.42	18.75									RD-48	15.36	15.72	15.8									EV71-VR-mock	21.06	20.82	20.94
GAPDH-293T-72	17.67	17.48	17.55			293T	32.94	32.25	32.76			pLKO.1-48	18.54	18.82	18.52																					EV71-VR-24	21.07	21.14	21.105
						mock	33.05	32.79	33.12			pLKO.1-72	18.38	18.61	18.92																					EV71-VR-48	20.93	19.46	20.195
GAPDH-RD-Mock	19.64	19.63	19.81		A3D	RD	33.52	34.09	33.73			pLKO.1-96	18.72	18.91	18.78																					EV71-VR-72	20.84	20.87	20.855
GAPDH-RD-24	19.55	19.43	19.56			293T	33.56	33.48	33.82			sh-SAMHD1-0	18.39	18.74	18.69
GAPDH-RD-48	19	18.8	19.05		infected	RD	33.72	33.86	33.57			sh-SAMHD1-24	18.64	18.53	18.99																					EV71-Vpx-Mock	20.93	20.92	20.925
GAPDH-RD-72	21.2	20.99	21.19			293T	33.24	33.98	33.72			sh-SAMHD1-48	18.64	18.27	18.15																					EV71-Vpx-24	21.14	20.84	20.99
						mock	33.29	33.15	33.69			sh-SAMHD1-72	18.37	18.92	18.45																					EV71-Vpx-48	20.82	20.6	20.71
					A3F	RD	34.92	34.58	34.27			sh-SAMHD1-96	18.73	18.53	18.62																					EV71-Vpx-72	20.38	20.21	20.295
supernatant	parallel 1	parallel 2	parallel 3			293T	34.9	34.81	34.52			mock	36.15	34.72	35.36
EV-293T-mock	30.37	30.04	30.25		infected	RD	34.46	34.78	34.56
EV-293T-24	24.16	24.38	24.18			293T	34.71	34.27	34.92
EV-293T-48	21.2	20.94	21.05			mock	34.54	34.28	34.99
EV-293T-72	18.17	17.87	18.03		A3G	RD	35.29	35.14	35.62
						293T	35.56	35.42	35.31
EV-RD-mock	30.55	30.15	30.42		infected	RD	35.78	35.64	35.72
EV-RD-24	17.36	17.17	17.26			293T	34.29	34.37	34.47
EV-RD-48	12.9	12.81	12.8			mock	35.72	35.56	35.71
EV-RD-72	10.22	10.12	10.18		A3H	RD	33.56	33.78	33.28
						293T	33.49	33.81	33.58
					infected	RD	33.78	33.63	33.82
						293T	33.46	33.69	33.76
						mock	33.79	33.54	33.62
					SERINC5	RD	32.15	32.67	32.19
						293T	32.17	32.74	32.56
					infected	RD	32.47	32.58	32.76
						293T	32.49	32.48	32.77
						mock	33.58	33.76	33.29
					BST2	RD	34.86	34.38	34.69
						293T	26.73	26.72	26.5
					infected	RD	34.72	34.78	34.27
						293T	26.58	26.54	26.32
						mock	No Ct	No Ct	No Ct
					SAMHD1	RD	24.72	24.76	24.77
						293T	22.07	22.09	22.13
					infected	RD	24.77	24.68	24.56
						293T	22.69	22.47	22.56
						mock	32.74	33.58	32.76
					Mx2	RD	31.08	31.28	31.54
						293T	31.69	31.42	31.32
					infected	RD	31.37	31.87	31.67
						293T	31.38	31.49	31.52
						mock	32.09	32.13	32.34
					GBP5	RD	33.54	33.29	33.45
						293T	33.28	33.72	33.82
					infected	RD	33.96	33.82	33.93
						293T	32.76	32.92	32.57
						mock	34.21	34.58	34.01
					GAPDH	RD	18.69	18.84	18.63
						293T	16	16.12	16.13
					infected	RD	18.76	18.54	18.39
						293T	16.43	16.25	16.31
						mock	36.34	36.43	36.37
