# Supplementary material for: TRIM21‐mediated proteasomal degradation of SAMHD1 regulates its antiviral activity
Source: EMBO Rep. 2019 Dec 4;21(1):e47528. doi: 10.15252/embr.201847528 (PMC6944907; doi:10.15252/embr.201847528)
Supplement: Supplementary file 6 — Source Data for Figure 2 [file EMBR-21-e47528-s004.zip]

Archive with 3 entries (2 files):
- Source_Data_for_FIg2/
- Source_Data_for_FIg2/SD_Fig2.xlsx
- Source_Data_for_FIg2/Source_Data_for_Fig2.pdf
