# Supplementary material for: TRIM21‐mediated proteasomal degradation of SAMHD1 regulates its antiviral activity
Source: EMBO Rep. 2019 Dec 4;21(1):e47528. doi: 10.15252/embr.201847528 (PMC6944907; doi:10.15252/embr.201847528)
Supplement: Supplementary file 6 — Source Data for Figure 2 [file EMBR-21-e47528-s004.zip › Source_Data_for_FIg2/SD_Fig2.xlsx]

## Sheet: Fig 2
Fig 2H		Ct
		parallel 1	parallel 2	parallel 3
TRIM21	RD	24.23	24.18	24.15
	293T	26.26	26.1	26.31
GAPDH	RD	15.8	15.69	15.81
	293T	16.26	16.11	15.96
