# Supplementary material for: TRIM21‐mediated proteasomal degradation of SAMHD1 regulates its antiviral activity
Source: EMBO Rep. 2019 Dec 4;21(1):e47528. doi: 10.15252/embr.201847528 (PMC6944907; doi:10.15252/embr.201847528)
Supplement: Supplementary file 7 — Source Data for Figure 3 [file EMBR-21-e47528-s005.zip › Source_data_for_Fig3/SD_Fig3.xlsx]

## Sheet: Fig 3
Fig 3C		Ct				Fig 3D		TCID50				Fig 3F		Ct				Fig 3H		TCID50
TRIM21		parallel 1	parallel 2	parallel 3				parallel 1	parallel 2	parallel 3				parallel 1	parallel 2	parallel 3				parallel 1	parallel 2	parallel 3
scrambled gRNA	0h	32.37	33.01	32.83		pLKO.1	0h	0	0	0		EV71	VR-0	34.62	34.82	34.38		pLKO.1	VR1012	3.75	3.5	3.8
	24h	29.36	29.72	29.58			24h	0	0	0			VR-24	32.89	32.97	32.62			TRIM21	4	4.2	4.75
	48h	23.36	23.57	23.64			48h	1.75	1.8	1.2			VR-48	24.32	24.75	25.33
TRIM21 gRNA	0h	32.18	32.93	33.08									VR-72	21.67	21.28	21.33		sh-SAMHD1	VR1012	4.25	4	4.2
	24h	32.53	31.78	31.02		sh-TRIM21	0h	0	0	0			TRIM21-0	34.82	34.81	34.64			TRIM21	4.5	4.25	4
	48h	26.62	27.01	26.31			24h	0	0	0			TRIM21-24	29.18	29.56	29.75
	mock	33.01	33.12	33.97			48h	0.5	0.75	0.5			TRIM21-48	21.33	21.52	21.83
GAPDH													TRIM21-72	19.25	19.42	19.59
scrambled gRNA	0h	18.56	18.72	18.31
	24h	18.04	18.21	18.12
	48h	18.39	18.56	18.43								GAPDH	VR-0	21.08	21.06	20.82
TRIM21-gRNA	0h	18.63	18.72	18.92									VR-24	21.32	21.07	21.14
	24h	18.54	18.63	19.02									VR-48	20.21	20.93	19.46
	48h	18.01	18.73	18.32									VR-72	20.73	20.84	20.87
	mock	35.02	35.21	35.67									TRIM21-0	21.02	20.93	20.92
													TRIM21-24	21.25	21.14	20.84
													TRIM21-48	20.67	20.82	20.6
													TRIM21-72	20.52	20.38	20.21
