# Supplementary material for: TRIM21‐mediated proteasomal degradation of SAMHD1 regulates its antiviral activity
Source: EMBO Rep. 2019 Dec 4;21(1):e47528. doi: 10.15252/embr.201847528 (PMC6944907; doi:10.15252/embr.201847528)
Supplement: Supplementary file 8 — Source Data for Figure 4 [file EMBR-21-e47528-s006.xlsx]

## Sheet: Fig 4
Fig 4A		Ct				Fig 4D			Ct				Fig 4E			Ct				Fig 4F			Ct
		parallel 1	parallel 2	parallel 3					parallel 1	parallel 2	parallel 3					parallel 1	parallel 2	parallel 3					parallel 1	parallel 2	parallel 3
SAMHD1	Heart	26.74	26.9	26.82		EV71	mock	Heart	33.93	35	34.465		IFNα	mock	Heart	23.8	23.82	23.81		TRIM21	mock	Heart	28.45	27.9	28.175
	Lung	27.79	27.9	27.845				Lung	32.89	35	33.945				Lung	24.16	23.98	24.07				Lung	29.72	29.51	29.615
	Spinal muscles	29.57	29.07	29.32				Spinal muscles	33.07	33.47	33.27				Spinal muscles	27.45	27.45	27.45				Spinal muscles	33.15	33.05	33.1
	Hind leg muscles	32.12	31.07	31.595				Hind leg muscles	35	35	35				Hind leg muscles	26.32	26.33	26.325				Hind leg muscles	34.63	35	34.815
TRIM21	Heart	28.45	28.6	28.525			EV infected	Heart	30.66	30.44	30.55			EV infected	Heart	21.52	21.25	21.385			EV infected	Heart	26.79	26.72	26.755
	Lung	29.72	29.51	29.615				Lung	26.7	26.67	26.685				Lung	20.22	20	20.11				Lung	27.45	27.46	27.455
	Spinal muscles	29.15	29.05	29.1				Spinal muscles	20.49	20.24	20.365				Spinal muscles	19.73	19.53	19.63				Spinal muscles	26	25.88	25.94
	Hind leg muscles	30.63	30.51	30.57				Hind leg muscles	22.1	22.35	22.225				Hind leg muscles	21.29	21.38	21.685				Hind leg muscles	28.18	28.11	28.145
GAPDH	Heart	20.16	19.89	20.025		GAPDH	mock	Heart	20.16	19.89	20.025		IFNβ	mock	Heart	27.23	27.29	27.26		SAMHD1	mock	Heart	27.44	26.9	27.17
	Lung	20.23	20.42	20.325				Lung	20.23	20.42	20.325				Lung	27.52	26.89	27.205				Lung	27.79	27.9	27.845
	Spinal muscles	21.01	21.23	21.12				Spinal muscles	21.01	21.23	21.12				Spinal muscles	29.22	29.08	29.15				Spinal muscles	29.57	29.07	29.32
	Hind leg muscles	22.03	23.15	22.59				Hind leg muscles	22.03	23.15	22.59				Hind leg muscles	29.63	29.21	29.42				Hind leg muscles	32.12	31.07	31.595
							EV infected	Heart	17.09	17.14	17.115			EV infected	Heart	24.18	24.01	24.095			EV infected	Heart	24.22	24.14	24.18
								Lung	15.9	15.96	15.93				Lung	22.3	22.1	22.2				Lung	23.04	23.03	23.035
								Spinal muscles	15.74	15.73	15.735				Spinal muscles	21.85	21.88	21.865				Spinal muscles	22.33	22.57	22.45
								Hind leg muscles	17.78	17.85	17.815				Hind leg muscles	23.12	23.34	23.73				Hind leg muscles	25.12	25.07	25.095
													GAPDH	mock	Heart	20.16	19.89	20.025		GAPDH	mock	Heart	20.16	19.89	20.025
															Lung	20.23	20.42	20.325				Lung	20.23	20.42	20.325
															Spinal muscles	21.01	21.23	21.12				Spinal muscles	21.01	21.23	21.12
															Hind leg muscles	22.03	23.15	22.59				Hind leg muscles	22.03	23.15	22.59
														EV infected	Heart	17.09	17.14	17.115			EV infected	Heart	17.09	17.14	17.115
															Lung	15.9	15.96	15.93				Lung	15.9	15.96	15.93
															Spinal muscles	15.74	15.73	15.735				Spinal muscles	15.74	15.73	15.735
															Hind leg muscles	17.78	17.85	17.815				Hind leg muscles	17.78	17.85	17.815
