# Supplementary material for: TRIM21‐mediated proteasomal degradation of SAMHD1 regulates its antiviral activity
Source: EMBO Rep. 2019 Dec 4;21(1):e47528. doi: 10.15252/embr.201847528 (PMC6944907; doi:10.15252/embr.201847528)
Supplement: Supplementary file 9 — Source Data for Figure 5 [file EMBR-21-e47528-s007.zip › Source_Data_for_Fig5/SD_Fig5.xlsx]

## Sheet: Fig 5
		Image J Computed value					GFP positive rate in THP1						Image J Computed value				GFP positive rate in MDM								Image J Computed value					GFP positive rate in T cells
Fig 5B		parallel 1	parallel 2		Fig 5C		parallel 1	parallel 2	parallel 3		Fig 5E		parallel 1	parallel 2		Fig 5F		parallel 1	parallel 2	parallel 3			Fig 5H		parallel 1	parallel 2		Fig 5I		parallel 1	parallel 2	parallel 3
SAMHD1	mock	226.974	230.867		pLKO.1	mock	0.08	0.081	0.0805		SAMHD1	mock	204.711	225.732		Donor 1	mock	0.08	0.02	0.05			SAMHD1	mock	240	262.264		jurkat
	Lane 1	176.102	182.372			infected	1.51	1.13	1.32			Lane 1	187.711	207.328			NC	0.61	0.65	0.59				Lane 1	240	262.264		pLKO.1	mock	0.04	0.08	0.08
	Lane 2	190.576	192.738		sh-SAMHD1	mock	0.09	0.073	0.0815			Lane 2	152.798	179.283			si-TRIM21	0.37	0.32	0.41				Lane 2	240	262.264			infected	4.25	3.6	3.95
	Lane 3	226.393	230.473			infected	6.57	6.39	6.48			Lane 3	171.611	193.273		Donor 2	mock	0.08	0.05	0.07				Lane 3	240	262.264		sh-TRIM21	mock	0.07	0.03	0.11
	Lane 4	226.382	230.472		sh-TRIM21	mock	0.092	0.105	0.0985			Lane 4	166.054	188.372			NC	1.15	1.18	1.2				Lane 4	239.981	250.231			infected	4.16	3.97	4.13
	Lane 5	157.571	162.372			infected	0.123	0.159	0.141			Lane 5	170.246	192.372			si-TRIM21	0.77	0.72	0.81				Lane 5	196.82	210.372		KG-1
	Lane 6	155.366	160.382									Lane 6	118.935	139.273		Donor 3	mock	0	0	0				Lane 6	190.142	201.827		pLKO.1	mock	0.06	0.1	0.18
																	NC	1.28	1.21	1.32				Lane 7	164.896	182.273			infected	3.97	3.62	3.75
TRIM21	mock	224.126	242.263								TRIM21	mock	207.2	230.372			si-TRIM21	0.95	0.92	0.93				Lane 8	158.771	172.372		sh-TRIM21	mock	0.12	0.05	0.15
	Lane 1	168.15	173.283									Lane 1	159.231	180.273															infected	4.05	3.79	3.46
	Lane 2	178.731	183.263									Lane 2	189.561	209.273									TRIM21	mock	234.164	265.362
	Lane 3	163.723	174.382									Lane 3	148.107	172.382										Lane 1	122.264	153.283
	Lane 4	161.616	169.362									Lane 4	181.574	203.371										Lane 2	156.781	183.736
	Lane 5	192.299	200.623									Lane 5	121.233	142.364										Lane 3	199.07	220.162
	Lane 6	185.933	192.371									Lane 6	177.356	192.372										Lane 4	202.977	231.362
																								Lane 5	174.103	199.382
tubulin	mock	231.032	241.932								tubulin	mock	205.476	239.73										Lane 6	168.988	183.273
	Lane 1	172.103	180.972									Lane 1	144.605	178.273										Lane 7	198.025	226.271
	Lane 2	184.057	192.362									Lane 2	126.712	160.273										Lane 8	206.669	231.821
	Lane 3	186.547	197.372									Lane 3	140.897	168.283
	Lane 4	185.886	190.273									Lane 4	127.7	155.273									tubulin	mock	205.243	252.173
	Lane 5	171.744	182.361									Lane 5	125.354	152.372										Lane 1	108.211	152.162
	Lane 6	172.588	184.372									Lane 6	136.16	162.372										Lane 2	135.069	182.251
																								Lane 3	146.844	192.362
																								Lane 4	149.623	200.127
																								Lane 5	145.006	193.271
																								Lane 6	149.025	200.372
																								Lane 7	150.207	203.271
																								Lane 8	158.47	218.321
